# Supplementary material for: SCI1 Is a Direct Target of AGAMOUS and WUSCHEL and Is Specifically Expressed in the Floral Meristematic Cells
Source: Front Plant Sci. 2021 Mar 18;12:642879. doi: 10.3389/fpls.2021.642879 (PMC8012853; doi:10.3389/fpls.2021.642879)
Supplement: Supplementary Table 1 — List of cis-acting regulatory elements identified at SCI1 genomic sequence by PlantRegMap. [file Table_1.XLSX]

## Sheet: Planilha2
#pattern name	Family	Transcription factor	sequence name	start	stop	strand	score	p-value	q-value	matched sequence
LOC107777142	AP2	AIL1 PREDICTED	Nicotianatabacum	+629	+648	+	174177	4.84e-05	0.0041	AAAAAGAAAAAGAAGAAAAA
LOC107809390	AP2	AIL1 PREDICTED	Nicotianatabacum	+1309	+1329	-	140698	0.000266	0.0236	GCACACATCTCCCTATGTATA
LOC107777142	AP2	AIL1 PREDICTED	Nicotianatabacum	+632	+651	+	154557	0.000297	0.00957	AAGAAAAAGAAGAAAAATGA
LOC107777142	AP2	AIL1 PREDICTED	Nicotianatabacum	+199	+220	+	152911	0.000339	0.00957	AAGAGCGAAGGAAAGAAAAG
LOC107813200	AP2	Nicotiana tabacum ANT-like 6 protein (AIL6)	Nicotianatabacum	-581	-566	+	12125	2.62e-05	0.233	CCTTGATTTTCGGGT
LOC107777142	AP2	Nicotiana tabacum ANT-like protein	Nicotianatabacum	+1678	+1697	+	148481	0.000482	0.0102	GAAGGAAAGAAAAGGACAAA
LOC107770237	ARF	Auxin response factor 5	Nicotianatabacum	+1678	+1695	+	545	0.000668	0.0586	TTTTCTGTTTTGGCTGGAACT
LOC107759135	B3	PREDICTED: B3 domain-containing protein REM16-like	Nicotianatabacum	+1678	+1695	+	722059	0.000316	0.0277	TTTTCTGTTTTGGCTGGAACT
LOC107792698	BBR-BPC	PREDICTED: protein BASIC PENTACYSTEINE2-like	Nicotianatabacum	+193	+2016	+	105469	0.000117	0.00993	GGGATGAAGAGCGAAGGAAAGAAA
LOC107792698	BBR-BPC	PREDICTED: protein BASIC PENTACYSTEINE2-like	Nicotianatabacum	+195	+218	+	69375	0.000467	0.0198	GATGAAGAGCGAAGGAAAGAAAAG
LOC107799709	bHLH	PREDICTED: transcription factor bHLH130-like isoform X1	Nicotianatabacum	+1271	+1279	-	151383	6.7e-05	0.0596	ACCACTTGC
LOC107783687	bHLH	PREDICTED: transcription factor bHLH130-like	Nicotianatabacum	+1270	+1280	-	146301	0.000944	0.0837	GACCACTTGCT
LOC107826816	C2H2	PREDICTED: protein indeterminate-domain 5, chloroplastic-like	Nicotianatabacum	+211	+227	+	165156	1.6e-05	0.0138	AAGAAAAGGACAAATCC
LOC107789230	C2H2	PREDICTED: zinc finger protein JACKDAW-like isoform X1	Nicotianatabacum	+211	+227	-	162656	0.000184	0.0159	CTTGGATTTGTCCTTTTCTT
LOC107800699	C2H2	PREDICTED: protein indeterminate-domain 7-like	Nicotianatabacum	+211	+228	+	160312	0.000228	0.0198	AAGAAAAGGACAAATCCA
LOC107803539	C2H2	PREDICTED: zinc finger protein JACKDAW-like	Nicotianatabacum	+211	+226	-	154658	0.000289	0.0247	GATTTGTCCTTTTCTT
LOC107794045	C2H2	PREDICTED: zinc finger protein MAGPIE-like	Nicotianatabacum	+211	+230	+	156406	0.000298	0.0256	AAGAAAAGGACAAATCCAAG
LOC107793226	C2H2	PREDICTED: lysine-specific demethylase REF6 isoform X1	Nicotianatabacum	+211	+227	+	151406	0.000432	0.0372	AAGAAAAGGACAAATCC
LOC107796720	C2H2	PREDICTED: lysine-specific demethylase REF6 isoform X1	Nicotianatabacum	+211	+225	+	143418	0.000543	0.0463	AAGAAAAGGACAAAT
LOC107777976	C2H2	PREDICTED: protein indeterminate-domain 2-like	Nicotianatabacum	+21	+39	-	132017	0.000622	0.0539	CTTCCTCTTCTCCTCCGTC
LOC107761881	C2H2	PREDICTED: protein indeterminate-domain 2-like	Nicotianatabacum	+2078	+289	-	145205	0.000739	0.0316	AAGAACAGAGGC
LOC107761881	C2H2	PREDICTED: transcription factor IIIA-like isoform X1	Nicotianatabacum	+2168	+2179	-	145205	0.000739	0.0316	AAGAACAGAGGC
LOC107809033	Dof	PREDICTED: dof zinc finger protein DOF1.7-like	Nicotianatabacum	+629	+649	+	166875	1.09e-05	0.00093	AAAAAGAAAAAGAAGAAAAAT
LOC107776521	Dof	PREDICTED: dof zinc finger protein DOF5.6-like	Nicotianatabacum	+626	+646	+	165312	2.24e-05	0.00191	ATAAAAAAGAAAAAGAAGAAA
LOC107765238	Dof	PREDICTED: dof zinc finger protein DOF2.4-like	Nicotianatabacum	+629	+649	-	155625	6.24e-05	0.00532	ATTTTTCTTCTTTTTCTTTTT
LOC107770058	Dof	PREDICTED: dof zinc finger protein DOF2.4-like	Nicotianatabacum	-664	-644	-	162969	8.21e-05	0.00348	TTTTCTTTTTCTCATTATTTT
LOC107770058	Dof	PREDICTED: dof zinc finger protein DOF3.4-like	Nicotianatabacum	+624	+645	-	162812	8.35e-05	0.00348	TCTTCTTTTTCTTTTTTATAT
LOC107812294	Dof	PREDICTED: dof zinc finger protein DOF1.5-like	Nicotianatabacum	-875	-844	+	158125	8.48e-05	0.00728	AAAAGCTCGAAAAAGTGCAAA
LOC107823205	Dof	PREDICTED: cyclic dof factor 3-like	Nicotianatabacum	-873	-842	+	1575	0.000111	0.00953	AAGCTCGAAAAAGTGCAAA
LOC107802463	Dof	PREDICTED: dof zinc finger protein DOF1.5-like	Nicotianatabacum	-845	-836	+	119744	0.000324	0.0283	GAAAAAGTGC
LOC107812294	Dof	PREDICTED: ethylene-responsive transcription factor ERF003-like	Nicotianatabacum	+204	+224	+	140781	6.1e-05	0.0262	CGAAGGAAAGAAAAGGACAAA
LOC107802463	Dof	PREDICTED: dof zinc finger protein DOF1.5-like	Nicotianatabacum	+1967	+1976	+	115299	0.000649	0.0283	CAAAAAGGGC
LOC107823205	Dof	PREDICTED: cyclic dof factor 3-like	Nicotianatabacum	+206	+224	+	137344	9.2e-05	0.0395	AAGGAAAGAAAAGGACAAA
LOC107812294	Dof	PREDICTED: dof zinc finger protein DOF1.5-like	Nicotianatabacum	+626	+646	+	136406	9.4e-05	0.0269	ATAAAAAAGAAAAAGAAGAAA
LOC107781702	E2F/DP	PREDICTED: transcription factor E2FC-like	Nicotianatabacum	+1685	+1699	-	902128	0.00317	0.28	CAGTTCCAGCCAAAA
LOC107781702	E2F/DP	PREDICTED: transcription factor E2FC-like	Nicotianatabacum	-1	+14	+	56383	0.00996	0.441	AATGGGGAGCGATAA
LOC107830371	ERF	PREDICTED: ethylene-responsive transcription factor ERF003-like	Nicotianatabacum	+14	+32	+	156719	0.000168	0.0149	AGAAGACGACGGAGGAGAA
LOC107825059	ERF	PREDICTED: ethylene-responsive transcription factor ERF021-like	Nicotianatabacum	+16	+36	-	149531	2.6e-05	0.023	CCTCTTCTCCTCCGTCGTCT
LOC107778147	ERF	PREDICTED: ethylene-responsive transcription factor ERF086	Nicotianatabacum	+17	+31	-	145312	0.000364	0.0323	TCTCCTCCGTCGTCT
LOC107800804	ERF	PREDICTED: ethylene-responsive transcription factor ERF118-like	Nicotianatabacum	+17	+31	-	134844	0.000557	0.0494	TCTCCTCCGTCGTCT
LOC107828273	ERF	PREDICTED: ethylene-responsive transcription factor ERF118-like	Nicotianatabacum	+11	+31	-	12	0.000585	0.0517	TCTCCTCCGTCGTCTTCTTAT
LOC107808166	ERF	PREDICTED: ethylene-responsive transcription factor CRF4-like	Nicotianatabacum	+8	+29	-	127031	0.000673	0.0596	TCCTCCGTCGTCTTCTTATCG
LOC107807574	ERF	PREDICTED: ethylene-responsive transcription factor LEP-like	Nicotianatabacum	+19	+35	+	119531	0.000679	0.0602	ACGACGGAGGAGAAGAG
LOC107804908	ERF	PREDICTED: ethylene-responsive transcription factor ERF091-like	Nicotianatabacum	+17	+31	+	130312	0.000737	0.0654	AGACGACGGAGGAGA
LOC107804504	ERF	PREDICTED: ethylene-responsive transcription factor 3-like	Nicotianatabacum	+16	+30	+	121875	0.000752	0.0667	AAGACGACGGAGGAG
LOC107830873	ERF	PREDICTED: ethylene-responsive transcription factor 5-like	Nicotianatabacum	+11	+31	+	121094	0.000769	0.0681	ATAAGAAGACGACGGAGGAGA
LOC107778042	ERF	PREDICTED: ethylene-responsive transcription factor 4-like	Nicotianatabacum	+11	+31	+	121094	0.000769	0.0681	ATAAGAAGACGACGGAGGAGA
LOC107816356	ERF	ethylene-responsive transcription factor 4	Nicotianatabacum	+20	+34	-	124531	0.000879	0.078	TCTTCTCCTCCGTCG
LOC107773801	ERF	PREDICTED: ethylene-responsive transcription factor 4-like	Nicotianatabacum	+17	+31	-	120781	0.000892	0.0791	TCTCCTCCGTCGTCT
LOC107777199	GRAS	PREDICTED: DELLA protein GAI1-like	Nicotianatabacum	+13	+32	+	149143	0.000329	0.0169	AAGAAGACGACGGAGGAGAA
LOC107777199	GRAS	PREDICTED: DELLA protein GAI1-like	Nicotianatabacum	+212	+231	+	147	0.000397	0.0169	AAGAAAAGGACAAATCCAAG
LOC107765920	HD-ZIP	PREDICTED: homeobox-leucine zipper protein ATHB-12-like	Nicotianatabacum	-661	-648	+	150781	4.1e-05	0.0357	TGAATGATTGGCT
LOC107815583	HD-ZIP	PREDICTED: homeobox-leucine zipper protein HAT22-like	Nicotianatabacum	-659	-649	-	137973	0.000635	0.0564	GCCAATCATT
LOC107779587	HD-ZIP	PREDICTED: homeobox-leucine zipper protein ATHB-6-like isoform X1	Nicotianatabacum	-661	-650	-	133284	0.000802	0.0696	CCAATCATTCA
LOC107828216	LBD	PREDICTED: protein LATERAL ORGAN BOUNDARIES-like	Nicotianatabacum	+18	+38	-	118438	8.3e-05	0.0736	TTCCTCTTCTCCTCCGTCGTC
LOC107780621	LBD	PREDICTED: protein LATERAL ORGAN BOUNDARIES-like	Nicotianatabacum	+18	+38	-	118438	8.3e-05	0.0736	TTCCTCTTCTCCTCCGTCGTC
LOC107774346	LFY	PREDICTED: floricaula/leafy homolog 2 isoform X2	Nicotianatabacum	+1216	+1234	-	810294	0.00619	0.275	AATGATCCACAGGATCAAA
LOC107771704	LBD	PREDICTED: protein LATERAL ORGAN BOUNDARIES-like	Nicotianatabacum	+18	+38	-	118438	8.3e-05	0.0736	TTCCTCTTCTCCTCCGTCGTC
LOC107761268	MIKC_MADS	Nicotiana tabacum cultivar SR1 apetala 1 protein (AP1)	Nicotianatabacum	-1032	-1020	-	123277	0.00232	0.201	CTTAAAATGGGA
LOC107776514	MIKC_MADS	PREDICTED: MADS-box protein SOC1-like isoform X1	Nicotianatabacum	+628	+648	-	166377	8.65e-05	0.00576	TTTTCTTCTTTTTCTTTTTTA
LOC107776514	MIKC_MADS	PREDICTED: MADS-box protein SOC1-like isoform X1	Nicotianatabacum	+199	+219	-	160725	0.000159	0.00576	CTTTTCTTTCCTTCGCTCTTC
LOC107776514	MIKC_MADS	PREDICTED: MADS-box protein SOC1-like isoform X1	Nicotianatabacum	+627	+647	-	158261	0.000204	0.00576	TTTCTTCTTTTTCTTTTTTAT
LOC107776514	MIKC_MADS	PREDICTED: MADS-box protein SOC1-like isoform X1	Nicotianatabacum	+205	+225	-	151449	0.000386	0.00819	TTTGTCCTTTTCTTTCCTTCG
LOC107803851	MIKC_MADS	PREDICTED: floral homeotic protein PMADS 2	Nicotianatabacum	-812	-798	+	14625	0.000511	0.0437	ACCAAAAAAGAAAA
LOC107773468	MIKC_MADS	Nicotiana tabacum cultivar SR1 sepallata3-like MADS-box (SEP3)	Nicotianatabacum	-812	-799	+	120294	0.00352	0.313	ACCAAAAAAGAAA
LOC107794493	MYB	PREDICTED: transcription factor MYB86-like isoform X1	Nicotianatabacum	-1668	-1647	-	148438	0.000562	0.0497	GCACCTGATATGTTTGGTAGA
LOC107790642	MYB	PREDICTED: transcription factor MYB46-like	Nicotianatabacum	-1668	-1647	-	148438	0.000562	0.0496	GCACCTGATATGTTTGGTAGA
LOC107827424	MYB_related	PREDICTED: telomere repeat-binding factor 4	Nicotianatabacum	+896	+910	-	153382	0.000354	0.0314	AGGGAACCCTAATTC
LOC107804592	MYB_related	PREDICTED: telomere repeat-binding factor 4-like	Nicotianatabacum	+896	+910	-	153382	0.000354	0.0314	AGGGAACCCTAATTC
LOC107824071	Nin-like	PREDICTED: protein NLP5-like	Nicotianatabacum	-99	-84	-	173088	2.47e-05	0.00219	GCCGCAGCACGGGCC
LOC107768279	TALE	Nicotiana tabacum knotted 3 (kn3)	Nicotianatabacum	+20	+39	-	1456	0.000457	0.0394	CTTCCTCTTCTCCTCCGTCG
LOC107812533	Trihelix	PREDICTED: trihelix transcription factor ASR3-like isoform X1	Nicotianatabacum	-1717	-1699	-	141618	0.000387	0.0343	AGATAAAAATACCCTTAA
LOC107796712	WOX	PREDICTED: protein WUSCHEL	Nicotianatabacum	-661	-650	-	152532	4.2e-05	0.0366	CCAATCATTCA
