# Supplementary material for: SCI1 Is a Direct Target of AGAMOUS and WUSCHEL and Is Specifically Expressed in the Floral Meristematic Cells
Source: Front Plant Sci. 2021 Mar 18;12:642879. doi: 10.3389/fpls.2021.642879 (PMC8012853; doi:10.3389/fpls.2021.642879)
Supplement: Supplementary Table 2 — Primers used to amplify and sequence the different DNA fragments and CDSs used in this work. [file Table_2.XLSX]

## Sheet: Planilha1
Num	Primer	Sequence 5’- 3’
1	attB1compl-SCI1prom	GGGGACAAGTTTGTACAAAAAAGCAGGCTTCGCCATAA
2	attB2compl-SCI1exon4ss	GGGGACCACTTTGTACAAGAAAGCTGGGTCCTTTTTGAA
3	SCI1promNtominterno-RV	GCACCTGATATGTTTGGTAG
4	BP-1	GGGGACAAGTTTGTACAAAAAAGCAGGCTTC
5	BP-2	GGGGACCACTTTGTACAAGAAAGCTGGGTC
6	Oligo_dTV	TTTTTTTTTTTTTTTTTTTTTTTV
7	T7	TAATACGACTCACTATAGGG
8	attB1-NtWUS1-Fw	GCAGGCTTCGAAGGAGATAGAACCATGGAAGCTGCTCAACAACAAAAC
9	attB2-NtWUS1-Rv (CS)	AAGCTGGGTCTTAAGGGGAATTAGGAGATCTG
10	M13-Fw	GTAAAACGACGGCCAGT
11	M13 Rv	CAGGAAACAGCTATGAC
12	SCI1->2Kb-FW	AGTATTATGCCGCTCAGCAATC
13	SCI1-2KB-FW2	GTGTGACTCATGGTGACATCT
14	SCI1-2KB-Rv2	TCTGATAGTGTGGACGCCAT
15	promNtomSCI1-Fw	GCCATAAGCTATAAGTTGGTCACCCCCAAC
16	promNtomSCI1-Rv	GACATTTGGATTTATGGGATTTGTGCTTCTCC
17	promSCI1(-1585) mutHindIII-Fw	GCACTTCAAGCTTATCAGTTATTTAC
18	promSCI1(-538)mutHindIII-Fw	GGTACGGAAGCTTGAATAACTAATTGAG
19	promSCI1_mutNcoI-Rv	CGCTCCCCATGGACTCGCACCTCT
20	SCI1p-N.to-Frag1-Fw	GCAGGCTTCGTAGCATACGATGCGGTTTC
21	SCI1p-N.to-Frag1-Rv	AAGCTGGGTCCTAGTTATGATAGCCGCAGCAC
22	SCI1p-N.to-Frag2-Fw	GCAGGCTTCCCTTCTGGAGGAAACTAATC
23	SCI1p-N.to-Frag2-Rv	AAGCTGGGTCCCTCACTGTAAGTACGATG
24	SCI1p-N.to-Frag3-Fw	GCAGGCTTCCTACCAAACATATCAGGTGC
25	SCI1p-N.to-Frag3-Rv	AAGCTGGGTCGATTAGTTTCCTCCAGAAGG
26	SCI1-3rdIntron-N.to-Fw	GCAGGCTTCCGCGTAGTTATTATCCTTCGCAC
27	SCI1-3rdIntron-N.to-Rv	AAGCTGGGTCCTGCTACTGCTACAGTCTAAC
28	NtAG-FW	AGCAGGCTTCATGGTGTTTCCTAATGAAGAATTTG
29	NtAG-RV	AAGCTGGGTCTCAGACAAGCTGGAGAGCAG
30	NAG1site SCI1-Fw	GCTTCGTAATATCTTTTATACCATTTGGAGATAGACTAACATAAGAG
31	NAG1site SCI1-Rv	CTCTTATGTTAGTCTATCTCCAAATGGTATAAAAGATATTACGAAGC
32	NtWUSsiteSCI-Fw	GACAAATTTAGACCATTTGGATTGATAGGATCAGAACTTAAATAATG
33	NtWUSsiteSCI-Rv	CATTATTTAAGTTCTGATCCTATCAATCCAAATGGTCTAAATTTGTC
